# Supplementary material for: Multibranch Gold Nanoparticles as Surface-Enhanced Raman Spectroscopy Substrates for Rapid and Sensitive Analysis of Fipronil in Eggs
Source: Sensors (Basel). 2019 Dec 5;19(24):5354. doi: 10.3390/s19245354 (PMC6960814; doi:10.3390/s19245354)
Supplement: Supplementary file 1 [file sensors-19-05354-s001.zip]

Archive with 9 entries (7 files):
- sensors-654146-supplementary-final/
- sensors-654146-supplementary-final/R2-Supplementary files-sensors-654146/
- sensors-654146-supplementary-final/R2-Supplementary files-sensors-654146/Figure S1.tif
- sensors-654146-supplementary-final/R2-Supplementary files-sensors-654146/Figure S2.tif
- sensors-654146-supplementary-final/R2-Supplementary files-sensors-654146/Figure S3.tif
- sensors-654146-supplementary-final/R2-Supplementary files-sensors-654146/Figure S4.tif
- sensors-654146-supplementary-final/R2-Supplementary files-sensors-654146/Figure S5.tif
- sensors-654146-supplementary-final/R2-Supplementary files-sensors-654146/Figure S6.tif
- sensors-654146-supplementary-final/R2-Supplementary files-sensors-654146/R2-Supplementary Files-sensors-654146.docx
